# Supplementary material for: Probing Mechanisms of Binding and Allostery in the SARS-CoV-2 Spike Omicron Variant Complexes with the Host Receptor: Revealing Functional Roles of the Binding Hotspots in Mediating Epistatic Effects and Communication with Allosteric Pockets
Source: Int J Mol Sci. 2022 Sep 29;23(19):11542. doi: 10.3390/ijms231911542 (PMC9569682; doi:10.3390/ijms231911542)
Supplement: Supplementary file 1 [file ijms-23-11542-s001.zip]

Archive with 1 entries (1 files):
- ijms-1928626-supplementary.pdf
